# Supplementary material for: Pentraxin-3 regulates the inflammatory activity of macrophages
Source: Biochem Biophys Rep. 2016 Jan 14;5:290–5. doi: 10.1016/j.bbrep.2016.01.009 (PMC5600337; doi:10.1016/j.bbrep.2016.01.009)
Supplement: Supplementary file 1 — Supplementary material [file mmc1.zip]

Archive with 1 entries (1 files):
- mmc1.pptx
